# Supplementary material for: Limnospira indica PCC 8005 Supplementation Prevents Pelvic Irradiation-Induced Dysbiosis but Not Acute Inflammation in Mice
Source: Antioxidants (Basel). 2023 Feb 24;12(3):572. doi: 10.3390/antiox12030572 (PMC10045453; doi:10.3390/antiox12030572)
Supplement: Supplementary file 1 [file antioxidants-12-00572-s001.zip]

Archive with 1 entries (1 files):
- antioxidants-2139992-supplementary.pdf
